# Supplementary material for: Hsp47 promotes biogenesis of multi-subunit neuroreceptors in the endoplasmic reticulum
Source: eLife. 2024 Jul 4;13:e84798. doi: 10.7554/eLife.84798 (PMC11257679; doi:10.7554/eLife.84798)
Supplement: Figure 1—source data 1. [file elife-84798-fig1-data1.zip]

Archive with 24 entries (18 files):
- Figure 1-source data 1 /
- __MACOSX/._Figure 1-source data 1 
- Figure 1-source data 1 /Figure 1-source data 1.jpg
- __MACOSX/Figure 1-source data 1 /._Figure 1-source data 1.jpg
- Figure 1-source data 2/
- __MACOSX/._Figure 1-source data 2
- Figure 1-source data 2/Figure 1-source data 2.jpg
- __MACOSX/Figure 1-source data 2/._Figure 1-source data 2.jpg
- Figure 1-source data 3/
- __MACOSX/._Figure 1-source data 3
- Figure 1-source data 3/Figure 1-source data 3.jpg
- __MACOSX/Figure 1-source data 3/._Figure 1-source data 3.jpg
- Figure 1-source data 4/
- __MACOSX/._Figure 1-source data 4
- Figure 1-source data 4/Figure 1-source data 4.jpg
- __MACOSX/Figure 1-source data 4/._Figure 1-source data 4.jpg
- Figure 1-source data 5/
- __MACOSX/._Figure 1-source data 5
- Figure 1-source data 5/Figure 1-source data 5.jpg
- __MACOSX/Figure 1-source data 5/._Figure 1-source data 5.jpg
- Figure 1-source data 6/
- __MACOSX/._Figure 1-source data 6
- Figure 1-source data 6/Figure 1-source data 6.jpg
- __MACOSX/Figure 1-source data 6/._Figure 1-source data 6.jpg
