# Supplementary material for: Hsp47 promotes biogenesis of multi-subunit neuroreceptors in the endoplasmic reticulum
Source: eLife. 2024 Jul 4;13:e84798. doi: 10.7554/eLife.84798 (PMC11257679; doi:10.7554/eLife.84798)
Supplement: Figure 1—figure supplement 2—source data 2. [file elife-84798-fig1-figsupp2-data2.zip]

Archive with 4 entries (3 files):
- Figure 1-figure supplement 2-source data 4/
- __MACOSX/._Figure 1-figure supplement 2-source data 4
- Figure 1-figure supplement 2-source data 4/Figure 1-figure supplement 2-source data 4.pdf
- __MACOSX/Figure 1-figure supplement 2-source data 4/._Figure 1-figure supplement 2-source data 4.pdf
