# Supplementary material for: Hsp47 promotes biogenesis of multi-subunit neuroreceptors in the endoplasmic reticulum
Source: eLife. 2024 Jul 4;13:e84798. doi: 10.7554/eLife.84798 (PMC11257679; doi:10.7554/eLife.84798)
Supplement: Figure 3—source data 1. [file elife-84798-fig3-data1.zip]

Archive with 72 entries (54 files):
- Figure 3-source data 1 /
- __MACOSX/._Figure 3-source data 1 
- Figure 3-source data 1 /Figure 3-source data 1.jpg
- __MACOSX/Figure 3-source data 1 /._Figure 3-source data 1.jpg
- Figure 3-source data 2/
- __MACOSX/._Figure 3-source data 2
- Figure 3-source data 2/Figure 3-source data 2.jpg
- __MACOSX/Figure 3-source data 2/._Figure 3-source data 2.jpg
- Figure 3-source data 3/
- __MACOSX/._Figure 3-source data 3
- Figure 3-source data 3/Figure 3-source data 3.jpg
- __MACOSX/Figure 3-source data 3/._Figure 3-source data 3.jpg
- Figure 3-source data 4/
- __MACOSX/._Figure 3-source data 4
- Figure 3-source data 4/Figure 3-source data 4.jpg
- __MACOSX/Figure 3-source data 4/._Figure 3-source data 4.jpg
- Figure 3-source data 5/
- __MACOSX/._Figure 3-source data 5
- Figure 3-source data 5/Figure 3-source data 5.jpg
- __MACOSX/Figure 3-source data 5/._Figure 3-source data 5.jpg
- Figure 3-source data 6/
- __MACOSX/._Figure 3-source data 6
- Figure 3-source data 6/Figure 3-source data 6.jpg
- __MACOSX/Figure 3-source data 6/._Figure 3-source data 6.jpg
- Figure 3-source data 7/
- __MACOSX/._Figure 3-source data 7
- Figure 3-source data 7/Figure 3-source data 7.jpg
- __MACOSX/Figure 3-source data 7/._Figure 3-source data 7.jpg
- Figure 3-source data 8/
- __MACOSX/._Figure 3-source data 8
- Figure 3-source data 8/Figure 3-source data 8.jpg
- __MACOSX/Figure 3-source data 8/._Figure 3-source data 8.jpg
- Figure 3-source data 9/
- __MACOSX/._Figure 3-source data 9
- Figure 3-source data 9/Figure 3-source data 9.jpg
- __MACOSX/Figure 3-source data 9/._Figure 3-source data 9.jpg
- Figure 3-source data 10/
- __MACOSX/._Figure 3-source data 10
- Figure 3-source data 10/Figure 3-source data 10.jpg
- __MACOSX/Figure 3-source data 10/._Figure 3-source data 10.jpg
- Figure 3-source data 11/
- __MACOSX/._Figure 3-source data 11
- Figure 3-source data 11/Figure 3-source data 11.jpg
- __MACOSX/Figure 3-source data 11/._Figure 3-source data 11.jpg
- Figure 3-source data 12/
- __MACOSX/._Figure 3-source data 12
- Figure 3-source data 12/Figure 3-source data 12.jpg
- __MACOSX/Figure 3-source data 12/._Figure 3-source data 12.jpg
- Figure 3-source data 13/
- __MACOSX/._Figure 3-source data 13
- Figure 3-source data 13/Figure 3-source data 13.jpg
- __MACOSX/Figure 3-source data 13/._Figure 3-source data 13.jpg
- Figure 3-source data 14/
- __MACOSX/._Figure 3-source data 14
- Figure 3-source data 14/Figure 3-source data 14.jpg
- __MACOSX/Figure 3-source data 14/._Figure 3-source data 14.jpg
- Figure 3-source data 15/
- __MACOSX/._Figure 3-source data 15
- Figure 3-source data 15/Figure 3-source data 15.jpg
- __MACOSX/Figure 3-source data 15/._Figure 3-source data 15.jpg
- Figure 3-source data 16/
- __MACOSX/._Figure 3-source data 16
- Figure 3-source data 16/Figure 3-source data 16.jpg
- __MACOSX/Figure 3-source data 16/._Figure 3-source data 16.jpg
- Figure 3-source data 17/
- __MACOSX/._Figure 3-source data 17
- Figure 3-source data 17/Figure 3-source data 17.jpg
- __MACOSX/Figure 3-source data 17/._Figure 3-source data 17.jpg
- Figure 3-source data 18/
- __MACOSX/._Figure 3-source data 18
- Figure 3-source data 18/Figure 3-source data 18.jpg
- __MACOSX/Figure 3-source data 18/._Figure 3-source data 18.jpg
