# Supplementary material for: Hsp47 promotes biogenesis of multi-subunit neuroreceptors in the endoplasmic reticulum
Source: eLife. 2024 Jul 4;13:e84798. doi: 10.7554/eLife.84798 (PMC11257679; doi:10.7554/eLife.84798)
Supplement: Figure 3—source data 2. [file elife-84798-fig3-data2.zip]

Archive with 4 entries (3 files):
- Figure 3-source data 19/
- __MACOSX/._Figure 3-source data 19
- Figure 3-source data 19/Figure 3-source data 19.pdf
- __MACOSX/Figure 3-source data 19/._Figure 3-source data 19.pdf
