# Supplementary material for: Hsp47 promotes biogenesis of multi-subunit neuroreceptors in the endoplasmic reticulum
Source: eLife. 2024 Jul 4;13:e84798. doi: 10.7554/eLife.84798 (PMC11257679; doi:10.7554/eLife.84798)
Supplement: Figure 3—figure supplement 1—source data 1. [file elife-84798-fig3-figsupp1-data1.zip]

Archive with 36 entries (27 files):
- Figure 3-figure supplement 1-source data 1/
- __MACOSX/._Figure 3-figure supplement 1-source data 1
- Figure 3-figure supplement 1-source data 1/Figure 3-figure supplement 1-source data 1.tif
- __MACOSX/Figure 3-figure supplement 1-source data 1/._Figure 3-figure supplement 1-source data 1.tif
- Figure 3-figure supplement 1-source data 2/
- __MACOSX/._Figure 3-figure supplement 1-source data 2
- Figure 3-figure supplement 1-source data 2/Figure 3-figure supplement 1-source data 2.tif
- __MACOSX/Figure 3-figure supplement 1-source data 2/._Figure 3-figure supplement 1-source data 2.tif
- Figure 3-figure supplement 1-source data 3/
- __MACOSX/._Figure 3-figure supplement 1-source data 3
- Figure 3-figure supplement 1-source data 3/Figure 3-figure supplement 1-source data 3.tif
- __MACOSX/Figure 3-figure supplement 1-source data 3/._Figure 3-figure supplement 1-source data 3.tif
- Figure 3-figure supplement 1-source data 4/
- __MACOSX/._Figure 3-figure supplement 1-source data 4
- Figure 3-figure supplement 1-source data 4/Figure 3-figure supplement 1-source data 4.tif
- __MACOSX/Figure 3-figure supplement 1-source data 4/._Figure 3-figure supplement 1-source data 4.tif
- Figure 3-figure supplement 1-source data 5/
- __MACOSX/._Figure 3-figure supplement 1-source data 5
- Figure 3-figure supplement 1-source data 5/Figure 3-figure supplement 1-source data 5.tif
- __MACOSX/Figure 3-figure supplement 1-source data 5/._Figure 3-figure supplement 1-source data 5.tif
- Figure 3-figure supplement 1-source data 6/
- __MACOSX/._Figure 3-figure supplement 1-source data 6
- Figure 3-figure supplement 1-source data 6/Figure 3-figure supplement 1-source data 6.tif
- __MACOSX/Figure 3-figure supplement 1-source data 6/._Figure 3-figure supplement 1-source data 6.tif
- Figure 3-figure supplement 1-source data 7/
- __MACOSX/._Figure 3-figure supplement 1-source data 7
- Figure 3-figure supplement 1-source data 7/Figure 3-figure supplement 1-source data 7.tif
- __MACOSX/Figure 3-figure supplement 1-source data 7/._Figure 3-figure supplement 1-source data 7.tif
- Figure 3-figure supplement 1-source data 8/
- __MACOSX/._Figure 3-figure supplement 1-source data 8
- Figure 3-figure supplement 1-source data 8/Figure 3-figure supplement 1-source data 8.tif
- __MACOSX/Figure 3-figure supplement 1-source data 8/._Figure 3-figure supplement 1-source data 8.tif
- Figure 3-figure supplement 1-source data 9/
- __MACOSX/._Figure 3-figure supplement 1-source data 9
- Figure 3-figure supplement 1-source data 9/Figure 3-figure supplement 1-source data 9.tif
- __MACOSX/Figure 3-figure supplement 1-source data 9/._Figure 3-figure supplement 1-source data 9.tif
