# Supplementary material for: Hsp47 promotes biogenesis of multi-subunit neuroreceptors in the endoplasmic reticulum
Source: eLife. 2024 Jul 4;13:e84798. doi: 10.7554/eLife.84798 (PMC11257679; doi:10.7554/eLife.84798)
Supplement: Figure 3—figure supplement 1—source data 3. [file elife-84798-fig3-figsupp1-data3.zip]

Archive with 4 entries (3 files):
- Figure 3-figure supplement 1-source data 11/
- __MACOSX/._Figure 3-figure supplement 1-source data 11
- Figure 3-figure supplement 1-source data 11/Figure 3-figure supplement 1-source data 11.xlsx
- __MACOSX/Figure 3-figure supplement 1-source data 11/._Figure 3-figure supplement 1-source data 11.xlsx
