# Supplementary material for: Hsp47 promotes biogenesis of multi-subunit neuroreceptors in the endoplasmic reticulum
Source: eLife. 2024 Jul 4;13:e84798. doi: 10.7554/eLife.84798 (PMC11257679; doi:10.7554/eLife.84798)
Supplement: Figure 5—figure supplement 2—source data 1. [file elife-84798-fig5-figsupp2-data1.zip]

Archive with 8 entries (6 files):
- Figure 5-figure supplement 2-source data 1/
- __MACOSX/._Figure 5-figure supplement 2-source data 1
- Figure 5-figure supplement 2-source data 1/Figure 5-figure supplement 2-source data 1.tif
- __MACOSX/Figure 5-figure supplement 2-source data 1/._Figure 5-figure supplement 2-source data 1.tif
- Figure 5-figure supplement 2-source data 2/
- __MACOSX/._Figure 5-figure supplement 2-source data 2
- Figure 5-figure supplement 2-source data 2/Figure 5-figure supplement 2-source data 2.tif
- __MACOSX/Figure 5-figure supplement 2-source data 2/._Figure 5-figure supplement 2-source data 2.tif
