# Supplementary material for: Hsp47 promotes biogenesis of multi-subunit neuroreceptors in the endoplasmic reticulum
Source: eLife. 2024 Jul 4;13:e84798. doi: 10.7554/eLife.84798 (PMC11257679; doi:10.7554/eLife.84798)
Supplement: Figure 6—source data 1. [file elife-84798-fig6-data1.zip]

Archive with 192 entries (144 files):
- Figure 6-source data 1/
- __MACOSX/._Figure 6-source data 1
- Figure 6-source data 1/Figure 6-source data 1.tif
- __MACOSX/Figure 6-source data 1/._Figure 6-source data 1.tif
- Figure 6-source data 2/
- __MACOSX/._Figure 6-source data 2
- Figure 6-source data 2/Figure 6-source data 2.tif
- __MACOSX/Figure 6-source data 2/._Figure 6-source data 2.tif
- Figure 6-source data 3/
- __MACOSX/._Figure 6-source data 3
- Figure 6-source data 3/Figure 6-source data 3.tif
- __MACOSX/Figure 6-source data 3/._Figure 6-source data 3.tif
- Figure 6-source data 4/
- __MACOSX/._Figure 6-source data 4
- Figure 6-source data 4/Figure 6-source data 4.tif
- __MACOSX/Figure 6-source data 4/._Figure 6-source data 4.tif
- Figure 6-source data 5/
- __MACOSX/._Figure 6-source data 5
- Figure 6-source data 5/Figure 6-source data 5.tif
- __MACOSX/Figure 6-source data 5/._Figure 6-source data 5.tif
- Figure 6-source data 6/
- __MACOSX/._Figure 6-source data 6
- Figure 6-source data 6/Figure 6-source data 6.tif
- __MACOSX/Figure 6-source data 6/._Figure 6-source data 6.tif
- Figure 6-source data 7/
- __MACOSX/._Figure 6-source data 7
- Figure 6-source data 7/Figure 6-source data 7.tif
- __MACOSX/Figure 6-source data 7/._Figure 6-source data 7.tif
- Figure 6-source data 8/
- __MACOSX/._Figure 6-source data 8
- Figure 6-source data 8/Figure 6-source data 8.tif
- __MACOSX/Figure 6-source data 8/._Figure 6-source data 8.tif
- Figure 6-source data 9/
- __MACOSX/._Figure 6-source data 9
- Figure 6-source data 9/Figure 6-source data 9.tif
- __MACOSX/Figure 6-source data 9/._Figure 6-source data 9.tif
- Figure 6-source data 10/
- __MACOSX/._Figure 6-source data 10
- Figure 6-source data 10/Figure 6-source data 10.tif
- __MACOSX/Figure 6-source data 10/._Figure 6-source data 10.tif
- Figure 6-source data 11/
- __MACOSX/._Figure 6-source data 11
- Figure 6-source data 11/Figure 6-source data 11.tif
- __MACOSX/Figure 6-source data 11/._Figure 6-source data 11.tif
- Figure 6-source data 12/
- __MACOSX/._Figure 6-source data 12
- Figure 6-source data 12/Figure 6-source data 12.tif
- __MACOSX/Figure 6-source data 12/._Figure 6-source data 12.tif
- Figure 6-source data 13/
- __MACOSX/._Figure 6-source data 13
- Figure 6-source data 13/Figure 6-source data 13.tif
- __MACOSX/Figure 6-source data 13/._Figure 6-source data 13.tif
- Figure 6-source data 14/
- __MACOSX/._Figure 6-source data 14
- Figure 6-source data 14/Figure 6-source data 14.tif
- __MACOSX/Figure 6-source data 14/._Figure 6-source data 14.tif
- Figure 6-source data 15/
- __MACOSX/._Figure 6-source data 15
- Figure 6-source data 15/Figure 6-source data 15.tif
- __MACOSX/Figure 6-source data 15/._Figure 6-source data 15.tif
- Figure 6-source data 16/
- __MACOSX/._Figure 6-source data 16
- Figure 6-source data 16/Figure 6-source data 16.tif
- __MACOSX/Figure 6-source data 16/._Figure 6-source data 16.tif
- Figure 6-source data 17/
- __MACOSX/._Figure 6-source data 17
- Figure 6-source data 17/Figure 6-source data 17.tif
- __MACOSX/Figure 6-source data 17/._Figure 6-source data 17.tif
- Figure 6-source data 18/
- __MACOSX/._Figure 6-source data 18
- Figure 6-source data 18/Figure 6-source data 18.tif
- __MACOSX/Figure 6-source data 18/._Figure 6-source data 18.tif
- Figure 6-source data 19/
- __MACOSX/._Figure 6-source data 19
- Figure 6-source data 19/Figure 6-source data 19.tif
- __MACOSX/Figure 6-source data 19/._Figure 6-source data 19.tif
- Figure 6-source data 20/
- __MACOSX/._Figure 6-source data 20
- Figure 6-source data 20/Figure 6-source data 20.tif
- __MACOSX/Figure 6-source data 20/._Figure 6-source data 20.tif
- Figure 6-source data 21/
- __MACOSX/._Figure 6-source data 21
- Figure 6-source data 21/Figure 6-source data 21.tif
- __MACOSX/Figure 6-source data 21/._Figure 6-source data 21.tif
- Figure 6-source data 22/
- __MACOSX/._Figure 6-source data 22
- Figure 6-source data 22/Figure 6-source data 22.tif
- __MACOSX/Figure 6-source data 22/._Figure 6-source data 22.tif
- Figure 6-source data 23/
- __MACOSX/._Figure 6-source data 23
- Figure 6-source data 23/Figure 6-source data 23.tif
- __MACOSX/Figure 6-source data 23/._Figure 6-source data 23.tif
- Figure 6-source data 24/
- __MACOSX/._Figure 6-source data 24
- Figure 6-source data 24/Figure 6-source data 24.tif
- __MACOSX/Figure 6-source data 24/._Figure 6-source data 24.tif
- Figure 6-source data 25/
- __MACOSX/._Figure 6-source data 25
- Figure 6-source data 25/Figure 6-source data 25.tif
- __MACOSX/Figure 6-source data 25/._Figure 6-source data 25.tif
- Figure 6-source data 26/
- __MACOSX/._Figure 6-source data 26
- Figure 6-source data 26/Figure 6-source data 26.tif
- __MACOSX/Figure 6-source data 26/._Figure 6-source data 26.tif
- Figure 6-source data 27/
- __MACOSX/._Figure 6-source data 27
- Figure 6-source data 27/Figure 6-source data 27.tif
- __MACOSX/Figure 6-source data 27/._Figure 6-source data 27.tif
- Figure 6-source data 28/
- __MACOSX/._Figure 6-source data 28
- Figure 6-source data 28/Figure 6-source data 28.tif
- __MACOSX/Figure 6-source data 28/._Figure 6-source data 28.tif
- Figure 6-source data 29/
- __MACOSX/._Figure 6-source data 29
- Figure 6-source data 29/Figure 6-source data 29.tif
- __MACOSX/Figure 6-source data 29/._Figure 6-source data 29.tif
- Figure 6-source data 30/
- __MACOSX/._Figure 6-source data 30
- Figure 6-source data 30/Figure 6-source data 30.tif
- __MACOSX/Figure 6-source data 30/._Figure 6-source data 30.tif
- Figure 6-source data 31/
- __MACOSX/._Figure 6-source data 31
- Figure 6-source data 31/Figure 6-source data 31.tif
- __MACOSX/Figure 6-source data 31/._Figure 6-source data 31.tif
- Figure 6-source data 32/
- __MACOSX/._Figure 6-source data 32
- Figure 6-source data 32/Figure 6-source data 32.tif
- __MACOSX/Figure 6-source data 32/._Figure 6-source data 32.tif
- Figure 6-source data 33/
- __MACOSX/._Figure 6-source data 33
- Figure 6-source data 33/Figure 6-source data 33.tif
- __MACOSX/Figure 6-source data 33/._Figure 6-source data 33.tif
- Figure 6-source data 34/
- __MACOSX/._Figure 6-source data 34
- Figure 6-source data 34/Figure 6-source data 34.tif
- __MACOSX/Figure 6-source data 34/._Figure 6-source data 34.tif
- Figure 6-source data 35/
- __MACOSX/._Figure 6-source data 35
- Figure 6-source data 35/Figure 6-source data 35.tif
- __MACOSX/Figure 6-source data 35/._Figure 6-source data 35.tif
- Figure 6-source data 36/
- __MACOSX/._Figure 6-source data 36
- Figure 6-source data 36/Figure 6-source data 36.tif
- __MACOSX/Figure 6-source data 36/._Figure 6-source data 36.tif
- Figure 6-source data 37/
- __MACOSX/._Figure 6-source data 37
- Figure 6-source data 37/Figure 6-source data 37.tif
- __MACOSX/Figure 6-source data 37/._Figure 6-source data 37.tif
- Figure 6-source data 38/
- __MACOSX/._Figure 6-source data 38
- Figure 6-source data 38/Figure 6-source data 38.tif
- __MACOSX/Figure 6-source data 38/._Figure 6-source data 38.tif
- Figure 6-source data 39/
- __MACOSX/._Figure 6-source data 39
- Figure 6-source data 39/Figure 6-source data 39.tif
- __MACOSX/Figure 6-source data 39/._Figure 6-source data 39.tif
- Figure 6-source data 40/
- __MACOSX/._Figure 6-source data 40
- Figure 6-source data 40/Figure 6-source data 40.tif
- __MACOSX/Figure 6-source data 40/._Figure 6-source data 40.tif
- Figure 6-source data 41/
- __MACOSX/._Figure 6-source data 41
- Figure 6-source data 41/Figure 6-source data 41.tif
- __MACOSX/Figure 6-source data 41/._Figure 6-source data 41.tif
- Figure 6-source data 42/
- __MACOSX/._Figure 6-source data 42
- Figure 6-source data 42/Figure 6-source data 42.tif
- __MACOSX/Figure 6-source data 42/._Figure 6-source data 42.tif
- Figure 6-source data 43/
- __MACOSX/._Figure 6-source data 43
- Figure 6-source data 43/Figure 6-source data 43.tif
- __MACOSX/Figure 6-source data 43/._Figure 6-source data 43.tif
- Figure 6-source data 44/
- __MACOSX/._Figure 6-source data 44
- Figure 6-source data 44/Figure 6-source data 44.tif
- __MACOSX/Figure 6-source data 44/._Figure 6-source data 44.tif
- Figure 6-source data 45/
- __MACOSX/._Figure 6-source data 45
- Figure 6-source data 45/Figure 6-source data 45.tif
- __MACOSX/Figure 6-source data 45/._Figure 6-source data 45.tif
- Figure 6-source data 46/
- __MACOSX/._Figure 6-source data 46
- Figure 6-source data 46/Figure 6-source data 46.tif
- __MACOSX/Figure 6-source data 46/._Figure 6-source data 46.tif
- Figure 6-source data 47/
- __MACOSX/._Figure 6-source data 47
- Figure 6-source data 47/Figure 6-source data 47.tif
- __MACOSX/Figure 6-source data 47/._Figure 6-source data 47.tif
- Figure 6-source data 48/
- __MACOSX/._Figure 6-source data 48
- Figure 6-source data 48/Figure 6-source data 48.tif
- __MACOSX/Figure 6-source data 48/._Figure 6-source data 48.tif
