# Supplementary material for: Hsp47 promotes biogenesis of multi-subunit neuroreceptors in the endoplasmic reticulum
Source: eLife. 2024 Jul 4;13:e84798. doi: 10.7554/eLife.84798 (PMC11257679; doi:10.7554/eLife.84798)
Supplement: Figure 6—source data 3. [file elife-84798-fig6-data3.zip]

Archive with 4 entries (3 files):
- Figure 6-source data 50/
- __MACOSX/._Figure 6-source data 50
- Figure 6-source data 50/Figure 6-source data 50.xlsx
- __MACOSX/Figure 6-source data 50/._Figure 6-source data 50.xlsx
