# Supplementary material for: Hsp47 promotes biogenesis of multi-subunit neuroreceptors in the endoplasmic reticulum
Source: eLife. 2024 Jul 4;13:e84798. doi: 10.7554/eLife.84798 (PMC11257679; doi:10.7554/eLife.84798)
Supplement: Figure 7—source data 3. [file elife-84798-fig7-data3.zip]

Archive with 4 entries (3 files):
- Figure 7-source data 13/
- __MACOSX/._Figure 7-source data 13
- Figure 7-source data 13/Figure 7-source data 13.xlsx
- __MACOSX/Figure 7-source data 13/._Figure 7-source data 13.xlsx
