# Supplementary material for: Hsp47 promotes biogenesis of multi-subunit neuroreceptors in the endoplasmic reticulum
Source: eLife. 2024 Jul 4;13:e84798. doi: 10.7554/eLife.84798 (PMC11257679; doi:10.7554/eLife.84798)
Supplement: Figure 7—figure supplement 1—source data 1. [file elife-84798-fig7-figsupp1-data1.zip]

Archive with 12 entries (9 files):
- Figure 7-figure supplement 1-source data 1/
- __MACOSX/._Figure 7-figure supplement 1-source data 1
- Figure 7-figure supplement 1-source data 1/Figure 7-figure supplement 1-source data 1.tif
- __MACOSX/Figure 7-figure supplement 1-source data 1/._Figure 7-figure supplement 1-source data 1.tif
- Figure 7-figure supplement 1-source data 2/
- __MACOSX/._Figure 7-figure supplement 1-source data 2
- Figure 7-figure supplement 1-source data 2/Figure 7-figure supplement 1-source data 2.tif
- __MACOSX/Figure 7-figure supplement 1-source data 2/._Figure 7-figure supplement 1-source data 2.tif
- Figure 7-figure supplement 1-source data 3/
- __MACOSX/._Figure 7-figure supplement 1-source data 3
- Figure 7-figure supplement 1-source data 3/Figure 7-figure supplement 1-source data 3.tif
- __MACOSX/Figure 7-figure supplement 1-source data 3/._Figure 7-figure supplement 1-source data 3.tif
